# Supplementary material for: Monitoring Risk: Tick and Borrelia burgdorferi Public Participatory Surveillance in the Canadian Maritimes, 2012–2020
Source: Pathogens. 2021 Oct 6;10(10):1284. doi: 10.3390/pathogens10101284 (PMC8538556; doi:10.3390/pathogens10101284)
Supplement: Supplementary file 1 [file pathogens-10-01284-s001.zip]

Archive with 1 entries (1 files):
- pathogens-1381142-supplementary.pdf
